# Supplementary material for: A Deep Catalog of Autosomal Single Nucleotide Variation in the Pig
Source: PLoS One. 2015 Mar 19;10(3):e0118867. doi: 10.1371/journal.pone.0118867 (PMC4366260; doi:10.1371/journal.pone.0118867)
Supplement: S1 Script — (SH) [file pone.0118867.s001.SH]

# MAIN SCRIPTS FOR 'A deep catalog of autosomal single nucleotide variation in the pig'
# by E. Bianco, E. Bianco, B. Nevado, S.E. Ramos-Onsins, M. Perez-Enciso
# Scripts by E. Bianco (erica.bianco@cragenomica.es) and B. Nevado


#In this file there are the main details of the analyses performed. 
# The first part regards the analysis of real data
# The second part contains the bioinformatic pipeline for the simulations 
# Details of the real data analyses:
#		1a. mapping against the reference and indel realignment;
#		2a. depth calculation and variant calling;
#		3a. getting sites files and merging vcf;
#		4a. other analysis.

# Perl script to extract CpG, %GC, gene density, TsTv per window from recombination rate file

# Simulation pipeline:
#		1b. Data simulation;
#		2b. Mapping against the reference;
#		3b. Variant calling;
#		4b. merging vcf;
#		5b. segregating site evaluation.


##############################################################################################
#                                   REAL DATA ANALYSES                                       #
##############################################################################################

#global variables
MAPQ=20     # min map quality
BASEQ=20    # min base quality 
MINRMS=10   # minimum rms value (varFilter)
MINDEP=5    # minimum coverage for variant calling
NMP=7       # number of mismatches
SNPQ=20     # min snp quality
GENOME=Sus_Scrofa.v10.2-01.genome.fa # fasta genome assembly assumed indexed and with dictionary file

##############################################################################################
# 1a. mapping against the reference
##############################################################################################

# Build index sequence archive for reference sequence
bwa index -a bwtsw $GENOME

# Align reads and assemble
for PIG_NAME in `cat individual.list`
do
    bwa aln -n $NMP -t $NT $GENOME $PIG_NAME.fas.1.fq  > $PIG_NAME.1.sai
    bwa aln -n $NMP -t $NT $GENOME $PIG_NAME.fas.2.fq  > $PIG_NAME.2.sai

    bwa sampe -P $GENOME $PIG_NAME.1.sai $PIG_NAME.2.sai $PIG_NAME.fas.1.fq $PIG_NAME.fas.2.fq | samtools view -Suh - | samtools sort - $PIG_NAME

    # Remove duplicates
    samtools rmdup $PIG_NAME.bam  $PIG_NAME.rmdup.bam

    #Indel realignment
    # add read groups
    java -jar ./AddOrReplaceReadGroups.jar I=$PIG_NAME.rmdup.bam O=$PIG_NAME.bam ID=1 LB=1 PL=illumina PU=1 SM="$PIG_NAME" VALIDATION_STRINGENCY=SILENT 

    # index
    samtools index $PIG_NAME.bam

    # realign around indels : 1
    java -Xmx5g -jar ./GenomeAnalysisTK.jar  -T RealignerTargetCreator  -R $GENOME  -I $PIG_NAME.bam  -o $PIG_NAME.forIndelRealigner.intervals

     # realign around indels : 2
    java -jar ./GenomeAnalysisTK.jar   -T IndelRealigner   -R $GENOME   -I $PIG_NAME.bam   -targetIntervals $PIG_NAME.forIndelRealigner.intervals   -filterNoBases   -o $PIG_NAME.realigned.bam

    # re - index 
    samtools index $PIG_NAME.realigned.bam

    #splitting the bam file per cromosome
    for CHR in {1..18}
    do
        samtools view -b $PIG_NAME.realigned.bam  $CHR  > $PIG_NAME.chr$CHR.realigned.bam
    done
done

##############################################################################################
# 2a. depth calculation and variant calling
##############################################################################################

for PIG_NAME in `cat all_individuals.list`
do

    # Depth calculation
    samtools depth -q $BASEQ -Q $MAPQ $PIG_NAME.realigned.bam | awk ' {print $3}'  | sort | uniq -c | sort -n -k2 > $PIG_NAME.depth
    Q=`awk '$2>0 {a+=$1*$2;n+=$1} END {print a/n}' "$PIG_NAME.depth" `

    # maximum depth is twice the individual average coverage plus one
    MAXDEP=`echo "tmp=2*($Q+0.5); tmp /= 1; tmp" | bc`  

    #individual variant calling 
    for CHR in {1..18}
    do
        samtools mpileup -Q $BASEQ -q $MAPQ -m2 -Dugf $GENOME  $PIG_NAME.chr$CHR.realigned.bam -r $CHR | bcftools view -vcg - |  vcfutils.pl varFilter -d $MINDEP -D $MAXDEP -Q $MINRMS  > $PIG_NAMES.wBAQ.chr$CHR.iSAM.flt.vcf
    done

    ##############################################################################################
    # 3a. getting individual sites files and merging vcf
    ##############################################################################################
  
    for CHR in {1..18}
    do
       #getting the site file with confident sites in term of minimum and maximum coverage
       samtools depth -q $BASEQ -Q $MAPQ $PIG_NAME.chr$CHR.realigned.bam | grep '[0-9]' - | grep -v \# - | awk '{if ($3 >= '$MINDEP' && $3 <= '$MAXDEP') print $2}' > $PIG_NAME.all_sites

       #getting the site file with confident invariant sites in term of mapping and base quality
       samtools mpileup -Q $BASEQ -q $MAPQ -uf $GENOME  $PIG_NAME.chr$CHR.realigned.bam   | bcftools view -c -   |  awk  '{ if( $NF==0 ) print $2 } ' > $PIG_NAME.invar.sites
		
       # join sites files to obtain a sites file with the sites that are both invariable, and pass depth & mapping and base quality filters
       awk 'NR==FNR{a[$0];next} $0 in a' $PIG_NAME.all_sites  $PIG_NAME.invar.sites > $PIG_NAME.sites
		 
       # add to invariable sites file, variant confident sites (snps)
       cut -f 2 $PIG_NAME.wBAQ.chr$CHR.iSAM.flt.vcf  | grep -v \# - | grep -v INDEL - | grep '[0-9]' - >> $PIG_NAME.sites
			
       # sort list of confident sites
       sort -n -u $PIG_NAME.sites -o ${PIG_NAMES[$ind]}.wBAQ.chr$CHR.sites
    done
done

# MERGING

#variables for merging
for CHR in {1..18}
do
    for PIG_NAME in `cat all_individuals.list`
    do
       #individual vcf file name vector
       ALL_IND_VCF_FILES+=("$PIG_NAME.wBAQ.chr$CHR.iSAM.flt.vcf")
       #individual sites files name vector
       ALL_SITES_FILES+=("${PIG_NAMES[$ind]}.wBAQ.chr$CHR.sites")
       #individual bam file name vector
       ALL_BAM_FILES+=("$PIG_NAME.chr$CHR.realigned.bam")
       #vector on minimum depth
       ALL_MIN_DEPS+=("$MINDEP")
       #list of maximum depths
       Q=`awk '$2>0 {a+=$1*$2;n+=$1} END {print a/n}' "$PIG_NAME.depth" `
       # maximum depth is twice the individual average coverage plus one
       MAXDEP=`echo "tmp=2*($Q+0.5); tmp /= 1; tmp" | bc`  
       ALL_MAX_DEPS+=("$MAXDEP")
    done

    # mergeVCF
    # $IFS is a default variable of the bash environment, default value is ' ' (white space), 
    # here is saved in another variable in order to change it into ',' to be used to create input for mergeVCF
    SAVE_IFS=$IFS 
    IFS=","
    sites_list="${ALL_SITES_FILES[*]}"
    vcf_list="${ALL_IND_VCF_FILES[*]}"
    bam_list="${ALL_BAM_FILES[*]}"
    min_list="${ALL_MIN_DEPS[*]}"
    max_list="${ALL_MAX_DEPS[*]}"
    IFS=$SAVE_IFS # set again $IFS to its default value

    #extract the chromosome of interest from the assembly
    samtools index $GENOME $CHR >  reference.chr$CHR.fas 

    #merge VCFs
    mergeVCF -chr $CHR -vcf $vcf_list -bam $bam_list -ref reference.chr$CHR.fas -mindep $min_list -maxdep $max_list -out merge_all.$CHR.vcf
    gzip merge_all.$CHR.vcf
done


##############################################################################################
# 4a. Remaining analysis
##############################################################################################

MAXDP=46
MAXMISSING=0.007
outgroup=outgroup.txt # file with the list of outgroups names

for chr in {1..18}
do
   ### REMOVING OUTGROUPS  AND FILTERING FOR MISSING DATA###
   vcftools --gzvcf merge_all.$chr.vcf.gz  --remove $outgroup --minDP $MINDEP --maxDP $MAXDP --chr $chr --recode --max-missing $MAXMISSING --non-ref-ac 1 --out merge_all.$chr.nooutG.ALLvar_no00

   ### CREATE VCF WITH OUTGROUPS ONLY
   vcftools --gzvcf merge_all.$chr.vcf.gz  --keep $outgroup --minDP $MINDEP --maxDP $MAXDP --chr $chr --recode --max-missing $MAXMISSING --non-ref-ac 1 --out merge_all.$chr.nooutG.ALLvar_no00

   ### ALLELE COUNT ###
   vcftools --gzvcf merge_all.$chr.nooutG.ALLvar_no00.recode.vcf.gz   --chr $chr --counts --out merge_all.$chr.nooutG.ALLvar_no00.recode

   ### MISSING RATES CALCULATION ###
   vcftools --gzvcf merge_all.$chr.nooutG.ALLvar_no00.recode.vcf.gz   --chr $chr --missing-indv --max-alleles 2 --out merge_all.$chr.nooutG.ALLvar_no00.recode

   ### TS/TS CALCULATION ###
   vcftools --gzvcf merge_all.$chr.nooutG.ALLvar_no00.recode.vcf.gz   --chr $chr --TsTv 1000000 --TsTv-summary --out merge_all.$chr.nooutG.ALLvar_no00.recode
done

### EXTRACT INDIVIDUALS FROM ONE POPULATION AND DO ANALYSIS PER POPULATION###

#indlist.pop is a file with the list of the names of the individuals of that population
for indlist in ASDM EUDM ASWB EUWB
do
   ### EXTRACT INDIVIDUALS ###
   vcftools --gzvcf merge_all.$chr.nooutG.ALLvar_no00.recode.vcf.gz  --keep $indlist.pop  --chr $chr --recode   --max-missing 0.007 --non-ref-ac 1 --out merge_all.$chr.$indlist.ALLvar00
   ### FREQUENCY CALCULATION ###
   vcftools --gzvcf merge_all.$chr.nooutG.ALLvar_no00.recode.vcf.gz --keep $indlist.pop --freq --chr $chr  --out merge_all.$chr.$indlist.ALLvar00
done

### ANCESTRAL ALLELE DETERMINATION ###

for chr in {1..18}
do
   #creating outgroup file
   echo -e "Pos\tchr\tmerge_all.$chr.outG.frqN_ALLELESsus\tN_CHRsus\t{ALLELE:FREQ}sus\tN_ALLELESWa\tN_CHRWa\t{ALLELE:FREQ}Wa" >merge_all.$chr.outG.frq

   #extract outgroups frequencies
   vcftools --gzvcf merge_all.$chr.outG.recode.vcf.gz  --indv OM001_Warthog  --chr $chr --freq --out merge_all.$chr.outG.Warth
   vcftools --gzvcf merge_all.$chr.outG.recode.vcf.gz  --keep sus  --chr $chr --freq --out merge_all.$chr.outG.sus

   #join outgroup files
   join -1 2 -2 2 merge_all.$chr.outG.sus.frq merge_all.$chr.outG.Warth.frq | sed "s/ /\t/g" >>merge_all.$chr.outG.frq

   #extract temporary ancestral allele files
   awk -v OFS='\t' '{if ($3==2) print $1,$2,$3,$4,$5,$6,"N:-nan","N:-nan",$7,$8,$9,$10,$11,$12,$13;else if ($3==3) print $1,$2,$3,$4,$5,$6,"N:-nan",$7,$8,$9,$10,$11,$12,$13; else print $0}' merge_all.$chr.outG.frq| awk -v OFS='\t' '{if (! $14) print $0,"N:-nan","N:-nan" ; else if (! $15) print $0, "N:-nan"; else print $0}' | sed "s/[ :]/\t/g" > merge_all.$chr.outG.allele.temp

   #create ancestral allele files
   awk -v OFS='\t' '{if ($4>=4 && $6==1 && $3==2) print $2,$1,$5; else if($4>=4 && $8==1 && $3==2 ) print $2,$1,$7; else if ($17==1) print $2,$1,$16; else if ($19==1) print $2,$1,$18 }' merge_all.$chr.outG.allele.temp >  merge_all.$chr.outG.ANC.allele

done

### VARIANT ANNOTATION ###
for chr in {1..18}
do
    OUTFILE=merge_all.$chr.$pop.ALLvar00
    INFILE=merge_all.$chr.$pop.ALLvar00.recode.vcf.gz
    perl variant_effect_predictor.pl -i $INFILE  --species sus_scrofa -o $OUTFILE.annot --force_overwrite --format vcf --cache --dir $GENOME --check_existing --sift b  --offline > $OUT.vep.out 2> $OUT.vep.err
done

#########################################################################################################
# PERL SCRIPT TO EXTRACT CpG, %GC, GENE DENSITY, TsTv ratio and number of variant per windows 
#########################################################################################################

#!/usr/bin/perl -w
#per window average individual missing value | per window snp missing value | %window coding ...
# usage: 
#while read line; perl count_coding_perc_smiss_imiss_rec_bins.pl  $line ; i=$(($i+1)) ; done < recombiniation.rate
#

use strict;
use warnings;
use List::Util qw(sum);

my $chr;
my $pos1;
my $pos2;
my $nsnp;
my @line;
my ($res_imiss,@res_i, $imiss, $res_smiss,@res_s,$smiss,$gene_perc, @coding,$coding_perc,$Ts,$Tv,$ratio,@res,$res);
my $DIRFASTA="/assembly10.2";

#print "Chr	\tStart\tEnd\tRec_rate\tNSnp\tGCcont\tCpG\tNgenes\tTs/Tv\tTs\tTv\timiss\tsmiss\tgenic_reg_perc\n";

	$Ts=0;
	$Tv=0;
	$ratio=0;
	@res=();
	$chr =$ARGV[0];
	$pos1 = $ARGV[1];
	$pos2 = $ARGV[2];
	my $rec=$ARGV[3];
	chomp $rec;
	my $cmd1="vcftools --gzvcf merge_all.$chr.nooutG.ALLvar_no00.recode.vcf.gz  --chr $chr  --from-bp $pos1 --to-bp $pos2 --max-alleles 2 --TsTv-summary --stdout | tail -n 2 | cut -f 2";
	$res=qx($cmd1);
	@res=split(/\n/,$res);
	$Ts=$res[0];
	$Tv=$res[1];
	chomp $Ts;
	chomp $Tv;
	$ratio=$Ts/$Tv;

	#individual missing ratio
	my $cmd="vcftools --gzvcf   merge_all.$chr.nooutG.ALLvar_no00.recode.vcf.gz   --chr $chr  --from-bp $pos1 --to-bp $pos2 --max-alleles 2 --missing-indv --stdout |  cut -f 5 | grep -v MISS";
	$res_imiss=qx($cmd);
	@res_i=split(/\n/,$res_imiss);

	$imiss = sum(@res_i) / scalar (@res_i); 

	#site missing ratio
	my $cmd2="vcftools --gzvcf   merge_all.$chr.nooutG.ALLvar_no00.recode.vcf.gz   --chr $chr  --from-bp $pos1 --to-bp $pos2 --max-alleles 2 --missing-site --stdout |  cut -f 6 | grep -v MISS";
	$res_smiss=qx($cmd2);
	@res_s=split(/\n/,$res_smiss);
	$smiss = sum(@res_s)/scalar (@res_s);
	$nsnp= scalar (@res_s);


	#coding percentage
	my $cmd3 = "awk \'\$1==$chr && \$4>= $pos1 && \$5<=$pos2\' Sus_scrofa.Sscrofa10.2.75.gtf| awk \'\$3==\"gene\"\'|  awk '{print \$5-\$4}'";
	$gene_perc=qx($cmd3);
	@coding = split (/\n/, $gene_perc);
	$coding_perc= sum(@coding)/($pos2-$pos1);
	
	#GC and CpG
	my $fasta_cmd= "samtools faidx $DIRFASTA/Sus_Scrofa.v10.2-01.genome.fa $chr:$pos1-$pos2| grep -v  \">\" " ;
	$fasta =qx($fasta_cmd) ;
	$fasta =~ s/\n//g;
	$GC += $fasta=~ tr/CG//;
	$length += length $fasta;
	$CpG += () = $fasta =~ /CG/g;

	print "$chr\t$pos1\t$pos2\t$rec\t$nsnp\t$GC\t$CpG\t$ratio\t$Ts\t$Tv\t$imiss\t$smiss\t$coding_perc\n";

#########################################################################################################
# END PERL SCRIPT TO EXTRACT CpG, %GC, GENE DENSITY, TsTv ratio and number of variant per windows 
#########################################################################################################


#########################################################################################################
#                                        PIPELINER SIMULATION                                           #
#########################################################################################################


##########################################################################################################
### BIOINFORMATIC PIPELINE SIMULATION ### 
##########################################################################################################
# Simulation pipeline:
#		1b. Data simulation;
#		2b. Mapping against the reference;
#		3b. Variant calling;
#		4b. merging vcf;
#		5b. segregating site evaluation.

## modified from default Pipeliner [Nevado and Pérez-Enciso, 2014] bash script
## mstatspop is available at: http://bioinformatics.cragenomica.es/numgenomics/people/sebas/software/files/page3_4.zip - Ramos-onsins et al., unpub.

#!/bin/bash
#

DIRDATA=/home/erica/sim_Pipeliner
RUNFOLDER=/home/erica/sim_Pipeliner/run_ALLpig_4.128c
DIRVCFT=/home/erica/vcftools_0.1.12b/bin
DIRPIP=/home/erica
DPICARD=/home/erica/picard-tools-1.92/picard-tools-1.92
RUNPREFIX=ALLpig4.128c
NUMREPS=100
NUMINDS=128

NEUINT=55
NASIA=23
NEUWB=9
NASIAWB=41

# create runfolder
if [[ !( -d $RUNFOLDER ) ]]
then 
    mkdir $RUNFOLDER; REMOVE=1; 
else
   rm -r $RUNFOLDER/*;
fi
cd $RUNFOLDER

#REMOVING OLD SUMMARY FILES AND CREATING SUMMARY AND ERROR FILES PER POPULATION

if [[ -f $RUNFOLDER/summary.$RUNPREFIX.mSNPcall.txt ]]
then 
    rm $RUNFOLDER/summary.$RUNPREFIX.mSNPcall.txt
    echo "WARNING: found and deleted old summary file (mSNPcall)"
fi
printf "REP\tIND\tSITE\tERR_TYPE\tCONFIG\t:\tMPILEUP LINE\t(BASE QUALS)\n"   > $RUNFOLDER/summary.$RUNPREFIX.mSNPcall.txt

if [[ -f $RUNFOLDER/summary.$RUNPREFIX.mSNPcall_errors.txt ]]
then 
    rm $RUNFOLDER/summary.$RUNPREFIX.mSNPcall_errors.txt;
    echo "WARNING: found and deleted old summary file mSNPcall_errors)" 
fi
printf "REP\tIND\tSITE\tERR_TYPE\tCONFIG\t:\tMPILEUP LINE\t(BASE QUALS)\n"   > $RUNFOLDER/summary.$RUNPREFIX.mSNPcall_errors.txt


if [[ -f $RUNFOLDER/summary.$RUNPREFIX.EUWB_mstats.txt ]]
then 
    rm $RUNFOLDER/summary.$RUNPREFIX.EUWB_mstats.txt;
    echo "WARNING: found and deleted old summary file (EUWB_mstats)"
fi;
printf "REP\tEFF_LENGTH2\n"   > $RUNFOLDER/summary.$RUNPREFIX.EUWB_mstats.txt

if [[ -f $RUNFOLDER/summary.$RUNPREFIX.EUDom_mstats.txt ]]
then 
    rm $RUNFOLDER/summary.$RUNPREFIX.EUDom_mstats.txt;
    echo "WARNING: found and deleted old summary file (EUDom_mstats)"; 
fi;
printf "REP\tEFF_LENGTH2\n"   > $RUNFOLDER/summary.$RUNPREFIX.EUDom_mstats.txt

if [[ -f $RUNFOLDER/summary.$RUNPREFIX.ASWB_mstats.txt ]]
then 
    rm $RUNFOLDER/summary.$RUNPREFIX.ASWB_mstats.txt;
    echo "WARNING: found and deleted old summary file (ASWB_mstats)"; 
fi;
printf "REP\tEFF_LENGTH2\n"   > $RUNFOLDER/summary.$RUNPREFIX.ASWB_mstats.txt

if [[ -f $RUNFOLDER/summary.$RUNPREFIX.ASDom_mstats.txt ]]
then
    rm $RUNFOLDER/summary.$RUNPREFIX.ASDom_mstats.txt;
    echo "WARNING: found and deleted old summary file (ASDom_mstats)"
fi;
printf "REP\tEFF_LENGTH2\n"   > $RUNFOLDER/summary.$RUNPREFIX.ASDom_mstats.txt

if [[ -f $RUNFOLDER/summary.$RUNPREFIX.preseqEUWB_mstats.txt ]]
then
    rm $RUNFOLDER/summary.$RUNPREFIX.preseqEUWB_mstats.txt;
	echo "WARNING: found and deleted old summary file (preseqEUWB_mstats)"; 
fi;
printf "REP\tEFF_LENGTH2\n"   > $RUNFOLDER/summary.$RUNPREFIX.preseqEUWB_mstats.txt

if [[ -f $RUNFOLDER/summary.$RUNPREFIX.preseqEUDom_mstats.txt ]]
then
    rm $RUNFOLDER/summary.$RUNPREFIX.preseqEUDom_mstats.txt;
	echo "WARNING: found and deleted old summary file (preseqEUDom_mstats)"; 
fi;
printf "REP\tEFF_LENGTH2\n"   > $RUNFOLDER/summary.$RUNPREFIX.preseqEUDom_mstats.txt

if [[ -f $RUNFOLDER/summary.$RUNPREFIX.preseqASWB_mstats.txt ]]
then
    rm $RUNFOLDER/summary.$RUNPREFIX.preseqASWB_mstats.txt;
	echo "WARNING: found and deleted old summary file (preseqASWB_mstats)"; 
fi;
printf "REP\tEFF_LENGTH2\n"   > $RUNFOLDER/summary.$RUNPREFIX.preseqASWB_mstats.txt

if [[ -f $RUNFOLDER/summary.$RUNPREFIX.preseqASDom_mstats.txt ]]
then
    rm $RUNFOLDER/summary.$RUNPREFIX.preseqASDom_mstats.txt;
	echo "WARNING: found and deleted old summary file (preseqASDom_mstats)"; 
fi;
printf "REP\tEFF_LENGTH2\n"   > $RUNFOLDER/summary.$RUNPREFIX.preseqASDom_mstats.txt


## CREATING SNP FILES PER POPULATION
##### CREATING FILE WHERE ADD FALSE POSITIVES AND NUMBER OF SNPS NOT DETECTED #########
echo "Snps_not_detected" > $RUNFOLDER/summary.$RUNPREFIX.Snp_not_detected
echo "False_positive_snp" > $RUNFOLDER/summary.$RUNPREFIX.False_positive_snp
echo "Snps_not_detected" > $RUNFOLDER/summary.$RUNPREFIX.ASWB.Snp_not_detected
echo "False_positive_snp" > $RUNFOLDER/summary.$RUNPREFIX.ASWB.False_positive_snp
echo "Snps_not_detected" > $RUNFOLDER/summary.$RUNPREFIX.EUWB.Snp_not_detected
echo "False_positive_snp" > $RUNFOLDER/summary.$RUNPREFIX.EUWB.False_positive_snp
echo "Snps_not_detected" > $RUNFOLDER/summary.$RUNPREFIX.ASDM.Snp_not_detected
echo "False_positive_snp" > $RUNFOLDER/summary.$RUNPREFIX.ASDM.False_positive_snp
echo "Snps_not_detected" > $RUNFOLDER/summary.$RUNPREFIX.EUDM.Snp_not_detected
echo "False_positive_snp" > $RUNFOLDER/summary.$RUNPREFIX.EUDM.False_positive_snp

# # STARTING PIPELINE # #
for((REP=1; REP<=$NUMREPS; REP++))
do

    # STARTING INPUT STEP (USER-DEFINED)
    # USING MS FILE
    SEQLEN=100000  
    $DIRPIP/Pipeliner writeRandomSeq -outfile $RUNFOLDER/$RUNPREFIX.ancestral.fa -len $SEQLEN
    #Input step using macs. simulates 1 reference and 16 diploid individuals --> 32 + 1
    STIME=1
    THETA=0.0005

    #simulating sequences with the coalescence 
    macs $(($NUMINDS*2)) $SEQLEN -t $THETA -r 0.0005 -I 4 $(($NEUWB*2)) $(($NEUINT*2)) $(($NASIAWB*2)) $(($NASIA*2)) -n 1 0.2 -n 2 0.5 -n 3 2.5 -n 4 3 -em 0.049 2 4 5  -eM 0.06 0 -ej 0.07 2 1  -en 0.09  1 5 -en 0.2 1 7 -en 0.21 4 10 -ej 0.08 3 4 -ej 10 1 4 2>/dev/null | msformatter > $RUNFOLDER/$RUNPREFIX.replicate$REP.ms

    $DIRPIP/Pipeliner ms2fas -in_ms $RUNFOLDER/$RUNPREFIX.replicate$REP.ms -in_anc $RUNFOLDER/$RUNPREFIX.ancestral.fa  -out_fas $RUNFOLDER/$RUNPREFIX.replicate$REP.fas -force chr1

    ### SET  INDIVIDUAL 31 AS REFERENCE! #####
    mv $RUNFOLDER/$RUNPREFIX.replicate$REP.fas temp.fas
    sed -n "61,62p" temp.fas | cat - temp.fas > $RUNFOLDER/$RUNPREFIX.replicate$REP.fas
    # FINISHED INPUT STEP

    # STARTING NGS SIMULATION STEP (USING ART_ILLUMINA)
    # depths for every sample
    AVCOVS=( 0 4.6195 5.72235 2.795905 4.000885 4.708135 7.20145 6.48775 6.30915 6.2213 6.2101 6.49265 6.5016 6.44605 7.2509 6.17405 6.0098 6.38075 6.4084 6.06655 5.9227 6.48525 5.99225 3.568835 3.888035 3.35983 6.33565 4.36459 6.81785 6.9757 6.2434 5.3457 5.78735 3.034305 3.80471 5.7414 5.0656 4.654765 6.84455 4.516215 3.71915 3.80635 2.87358 5.02105 5.0315 5.03705 4.65745 5.77915 4.736305 5.19645 4.903095 4.24405 4.43391 4.724075 4.29545 4.34186 6.02095 5.3099 5.24395 4.225085 2.889435 5.6218 6.62315 6.0983 7.055 3.463555 5.47425 2.667815 5.04415 2.6192 4.872185 2.1395745 2.879435 2.0736665 2.2723225 2.24687 2.002857 2.637387 2.596873 2.8976105 1.801296 2.206238 3.270855 1.7997685 1.838686 3.468392 2.481852 2.2589375 3.2901785 2.741995 2.2016095 2.7708445 2.3505625 2.7592835 2.8827865 2.291565 2.406743 2.346245 2.205609 2.14926 3.408717 2.671188 3.1809075 2.705593 5.5599 5.39045 2.2605305 2.3865975 2.03033 5.1935 4.57347 4.561835 4.38473 5.06585 2.62609 3.0622635 2.231182 2.2882925 1.5008135 2.557138 2.789197 2.5879155 2.246056 11.0755 4.557345 4.47015 2.234982 2.1336575 2.5245015 ) 

    for((IND=1; IND<=$NUMINDS; IND++))
    do
        SEQ_FROM=$(((($IND-1)*4)+3))
        SEQ_TO=$(((($IND-1)*4)+6))
        sed -n "${SEQ_FROM},${SEQ_TO}p" $RUNFOLDER/$RUNPREFIX.replicate$REP.fas  > $RUNFOLDER/$RUNPREFIX.replicate$REP.Ind$IND.fas
        art_illumina -i $RUNFOLDER/$RUNPREFIX.replicate$REP.Ind$IND.fas  -p -m 500 -s 10 -l 101 -f ${AVCOVS[${IND}]}  -o $RUNFOLDER/$RUNPREFIX.replicate$REP.Ind$IND.fas. -na -q 
        sleep 1 # to get new random seed for art
    done
    # FINISHED NGS SIMULATION STEP

    # STARTING ALIGNMENT STEP (USING BWA)
    NMP=6
    NT=1
    MAPQ=20

    #extract reference sequence from the fasta file
    sed -n "1,2p" $RUNFOLDER/$RUNPREFIX.replicate$REP.fas > $RUNFOLDER/$RUNPREFIX.replicate$REP.reference.fa
    bwa index -a is $RUNFOLDER/$RUNPREFIX.replicate$REP.reference.fa
    samtools faidx $RUNFOLDER/$RUNPREFIX.replicate$REP.reference.fa

    #create fasta dictionary
    java -jar $DPICARD/CreateSequenceDictionary.jar  R=$RUNFOLDER/$RUNPREFIX.replicate$REP.reference.fa  O=$RUNFOLDER/$RUNPREFIX.replicate$REP.reference.dict

    #alignment step per each individual
    for((IND=1; IND<=$NUMINDS; IND++))
    do
        bwa aln -n $NMP -t $NT $RUNFOLDER/$RUNPREFIX.replicate$REP.reference.fa $RUNFOLDER/$RUNPREFIX.replicate$REP.Ind$IND.fas.1.fq  > $RUNFOLDER/$RUNPREFIX.replicate$REP.Ind$IND.1.sai
        bwa aln -n $NMP -t $NT $RUNFOLDER/$RUNPREFIX.replicate$REP.reference.fa $RUNFOLDER/$RUNPREFIX.replicate$REP.Ind$IND.fas.2.fq   > $RUNFOLDER/$RUNPREFIX.replicate$REP.Ind$IND.2.sai

        bwa sampe $RUNFOLDER/$RUNPREFIX.replicate$REP.reference.fa $RUNFOLDER/$RUNPREFIX.replicate$REP.Ind$IND.1.sai  $RUNFOLDER/$RUNPREFIX.replicate$REP.Ind$IND.2.sai   $RUNFOLDER/$RUNPREFIX.replicate$REP.Ind$IND.fas.1.fq    $RUNFOLDER/$RUNPREFIX.replicate$REP.Ind$IND.fas.2.fq    | samtools view -q $MAPQ -Suh -    | samtools sort - $RUNFOLDER/$RUNPREFIX.replicate$REP.Ind$IND.temp

        java -jar $DPICARD/AddOrReplaceReadGroups.jar   I=$RUNFOLDER/$RUNPREFIX.replicate$REP.Ind$IND.temp.bam   O=$RUNFOLDER/$RUNPREFIX.replicate$REP.Ind$IND.RGOK.bam   ID=1 LB=1 PL=illumina PU=1 SM="Ind$IND"
        samtools rmdup $RUNFOLDER/$RUNPREFIX.replicate$REP.Ind$IND.RGOK.bam   $RUNFOLDER/$RUNPREFIX.replicate$REP.Ind$IND.bam
    done
    # FINISHED ALIGNMENT STEP


    # STARTING SNP CALLING AND FILTERING STEP (USING SAMTOOLS)
    MINDEP=5
    MINRMS=10
    MAPQ=20
    BASEQ=20

    #empty vectors
    unset ALLBAMFILES
    unset ALL_IND_VCF_FILES
    unset ALL_MS_VCF_FILES
    unset ALL_SITES_FILES

    for((IND=1; IND<=$NUMINDS; IND++))
    do
        # sort and index bam files
        mv $RUNFOLDER/$RUNPREFIX.replicate$REP.Ind$IND.bam $RUNFOLDER/$RUNPREFIX.replicate$REP.Ind$IND.bam.unsorted
        samtools sort $RUNFOLDER/$RUNPREFIX.replicate$REP.Ind$IND.bam.unsorted $RUNFOLDER/$RUNPREFIX.replicate$REP.Ind$IND
        samtools index $RUNFOLDER/$RUNPREFIX.replicate$REP.Ind$IND.bam
        ALLBAMFILES+=("$RUNFOLDER/$RUNPREFIX.replicate$REP.Ind$IND.bam")

        #depth calculation
        samtools depth -q $BASEQ -Q $MAPQ $RUNFOLDER/$RUNPREFIX.replicate$REP.Ind$IND.bam | awk ' {print $3}'  | sort | uniq -c | sort -n -k2  > $RUNFOLDER/$RUNPREFIX.replicate$REP.Ind$IND.depth
        DEP=`awk '$2>0 {a+=$1*$2;n+=$1} END {print a/n}' "$RUNFOLDER/$RUNPREFIX.replicate$REP.Ind$IND.depth" `
        MAXDEP=`echo "tmp=2*($DEP+0.5); tmp /= 1; tmp" | bc` 

        #set minimum and maximum depth per individual
        ALL_MIN_DEPS+=("$MINDEP")
        ALL_MAX_DEPS+=("$MAXDEP")

        # Individual snp calling (using samtools)
        samtools mpileup -D -q $MAPQ -Q $BASEQ -uf $RUNFOLDER/$RUNPREFIX.replicate$REP.reference.fa   $RUNFOLDER/$RUNPREFIX.replicate$REP.Ind$IND.bam   | bcftools view -vcg -   | vcfutils.pl varFilter -d $MINDEP -D $MAXDEP -Q $MINRMS   > $RUNFOLDER/$RUNPREFIX.iSNPcall.replicate$REP.Ind$IND.flt.vcf

        #COMPRESSING VCF
        gzip -f $RUNFOLDER/$RUNPREFIX.iSNPcall.replicate$REP.Ind$IND.flt.vcf

        #VCFTOOLS : filtering for minumum depth those sites where raw read depth is >=5 and high quality read depth is <5
        $DIRVCFT/vcftools --gzvcf $RUNFOLDER/$RUNPREFIX.iSNPcall.replicate$REP.Ind$IND.flt.vcf.gz  --minDP $MINDEP --maxDP 46 --chr chr1 --recode --max-missing 0.007 --non-ref-ac 1 --recode-INFO-all --out $RUNFOLDER/$RUNPREFIX.iSNPcall.replicate$REP.Ind$IND.flt
        mv $RUNFOLDER/$RUNPREFIX.iSNPcall.replicate$REP.Ind$IND.flt.recode.vcf $RUNFOLDER/$RUNPREFIX.iSNPcall.replicate$REP.Ind$IND.flt.vcf

         #create confident sites list
        samtools depth -q $BASEQ -Q $MAPQ $RUNFOLDER/$RUNPREFIX.replicate$REP.Ind$IND.bam | grep -v \# - | grep '[0-9]' | awk  '{ if( $3 >= '$MINDEP' && $3 <= '$MAXDEP') print $2}'   > $RUNFOLDER/$RUNPREFIX.replicate$REP.Ind$IND.depth.sites
        samtools mpileup -Q $BASEQ -uf $RUNFOLDER/$RUNPREFIX.replicate$REP.reference.fa   $RUNFOLDER/$RUNPREFIX.replicate$REP.Ind$IND.bam | bcftools view -c -   | awk  '{ if( $NF == 0) print $2}' > $RUNFOLDER/$RUNPREFIX.replicate$REP.Ind$IND.invar.sites
        awk 'NR==FNR{a[$0];next} $0 in a'   $RUNFOLDER/$RUNPREFIX.replicate$REP.Ind$IND.depth.sites   $RUNFOLDER/$RUNPREFIX.replicate$REP.Ind$IND.invar.sites   > $RUNFOLDER/$RUNPREFIX.replicate$REP.Ind$IND.conf_invar.sites
        cut -f 2 $RUNFOLDER/$RUNPREFIX.iSNPcall.replicate$REP.Ind$IND.flt.vcf   | grep -v \# - | grep '[0-9]' - > $RUNFOLDER/$RUNPREFIX.replicate$REP.Ind$IND.sites
        cat $RUNFOLDER/$RUNPREFIX.replicate$REP.Ind$IND.conf_invar.sites >>  $RUNFOLDER/$RUNPREFIX.replicate$REP.Ind$IND.sites
        sort -n -u $RUNFOLDER/$RUNPREFIX.replicate$REP.Ind$IND.sites  -o $RUNFOLDER/$RUNPREFIX.replicate$REP.Ind$IND.sites

        #add vcf and sites file to the list of vcf and sites files
        ALL_IND_VCF_FILES+=("$RUNFOLDER/$RUNPREFIX.iSNPcall.replicate$REP.Ind$IND.flt.vcf")
        ALL_SITES_FILES+=("$RUNFOLDER/$RUNPREFIX.replicate$REP.Ind$IND.sites")
    done
    unset ALL_mSITES_FILES


    # merginv individual vcfs
    bamlist=${ALLBAMFILES[0]}
    vcflist=${ALL_IND_VCF_FILES[0]}
    min_list=${ALL_MIN_DEPS[0]}
    max_list=${ALL_MAX_DEPS[0]}
    for((IND=1; IND<$NUMINDS; IND++))
    do
        bamlist+=","${ALLBAMFILES[${IND}]}
        vcflist+=","${ALL_IND_VCF_FILES[$IND]}
        min_list+=","${ALL_MIN_DEPS[$IND]}
        max_list+=","${ALL_MAX_DEPS[$IND]}
    done

    $DIRPIP/mergeVCF -out $RUNFOLDER/$RUNPREFIX.mSNPcall.replicate$REP.allInds.vcf -mindep 5 -maxdep $max_list -ref $RUNFOLDER/$RUNPREFIX.replicate$REP.reference.fa -nt 1 -chr chr1 -bam $bamlist -vcf $vcflist
    #FINISHING MERGING STEP

    #EXTRACT INDIVIDUAL VCF FROM MERGED FILE FOR ERROR CALCULATIONS
    for((IND=1; IND<=$NUMINDS; IND++))
    do
        vcfutils.pl subsam $RUNFOLDER/$RUNPREFIX.mSNPcall.replicate$REP.allInds.vcf Ind$IND | awk '$10 != "./."' | awk '$10 !~ "0/0"'  > $RUNFOLDER/$RUNPREFIX.mSNPcall.replicate$REP.Ind$IND.mSNPcall.flt.vcf 
        ALL_mSITES_FILES+=("$RUNFOLDER/$RUNPREFIX.replicate$REP.Ind$IND.sites")
        ALL_MS_VCF_FILES+=("$RUNFOLDER/$RUNPREFIX.mSNPcall.replicate$REP.Ind$IND.mSNPcall.flt.vcf")
    done
    # FINISHED SNP CALLING STEP


    # CALCULATING STATS FOR PIPELINE
    SAVE_IFS=$IFS
    IFS=","
    sites_list="${ALL_SITES_FILES[*]}"
    sites_mlist="${ALL_mSITES_FILES[*]}"
    vcf_list="${ALL_IND_VCF_FILES[*]}"
    ms_vcf_list="${ALL_MS_VCF_FILES[*]}"
    IFS=$SAVE_IFS

    # SUMMARISING GENOTYPE CALLS 
    $DIRPIP/Pipeliner summarisePipeline -in_fasta $RUNFOLDER/$RUNPREFIX.replicate$REP.fas \
        -in_vcf $ms_vcf_list \
        -sites $sites_mlist -append 1 \
        -ignoreMA 1 \
        -error $RUNFOLDER/$RUNPREFIX.replicate$REP.mSNPcall.errors \
        -tag mSNPcall -out $RUNFOLDER/summary.$RUNPREFIX.mSNPcall.txt

    # INSPECTING ERRORS 
    perl -e '$cmdo="samtools mpileup -f '$RUNFOLDER/$RUNPREFIX'.replicate'$REP'.reference.fa ".
      "'$RUNFOLDER/$RUNPREFIX'.replicate'$REP'.INDIVIDUAL.bam -r chr1:SITE-SITE 2> /dev/null";
      while(<>){
      chomp; $cmd=$cmdo; @t=split(/\t/,$_);
      $cmd =~ s/INDIVIDUAL/Ind$t[0]/;
      $cmd =~ s/SITE/$t[1]/g;
      $r=`$cmd`; chomp $r;
      print '$REP', "\t", $_, "\t:\t", $r, "\t(";
      @t=split/\t/,$r;@qs=split//,$t[$#t];
      @q=map {ord($_)-33} @qs;print "@q)\n";
      }' < $RUNFOLDER/$RUNPREFIX.replicate$REP.mSNPcall.errors  >> $RUNFOLDER/summary.$RUNPREFIX.mSNPcall_errors.txt

    # CALCULATING POP GENOMICS STATISTICS ('real' data)

     #set the individuals in the order required by mstatspop (ancestral individual as last, in this case, the reference sequence)
    sed "1,2d" $RUNFOLDER/$RUNPREFIX.replicate$REP.fas  > $RUNFOLDER/$RUNPREFIX.replicate$REP.fas.pre_mstats.fas
    sed -n "1,2p" $RUNFOLDER/$RUNPREFIX.replicate$REP.fas >> $RUNFOLDER/$RUNPREFIX.replicate$REP.fas.pre_mstats.fas

    # POPGEN ALL INDIVIDUAL IN ONE POP
    mstatspop -i $RUNFOLDER/$RUNPREFIX.replicate$REP.fas.pre_mstats.fas -f fasta  -o 1 -N 2 $(($NUMINDS*2)) 1 -G 1 -p 1 -u 1 >$RUNFOLDER/$RUNPREFIX.replicate$REP.fas.pre_mstats1.mstatspop

    #CALCULATING THE NUMBER OF SEGREGATING SITE AND THE LENGHT OF THE COVERED WINDOW (BECAUSE OF DEPTH AND QUALITY)
    perl -ne 'print '$REP',"\t",$1,"\t",$2,"\n"if
          /
           Eff_length2_pop\[0]\:\t(.+?)\t.*
           S\[0]\:\t(.+?)\t.*
          /x' $RUNFOLDER/$RUNPREFIX.replicate$REP.fas.pre_mstats1.mstatspop >> $RUNFOLDER/summary.$RUNPREFIX.preseq_mstats.txt

    ## LIST SNP 'real' data
    mstatspop -i $RUNFOLDER/$RUNPREFIX.replicate$REP.fas.pre_mstats.fas -f fasta  -o 0 -N 2 $(($NUMINDS*2)) 1 -G 1 -p 1 -u 1 |  grep "Sx\[0\]" | tail -n1 |sed "s/ /\n/g" | sed "s/-//g" |  grep -v S | sort  >$RUNFOLDER/summary.$RUNPREFIX.replicate$REP.pre.s 

    # POP GEN INDIVIDUALS DIVIDED IN THE OTHER POPS
    mstatspop -i $RUNFOLDER/$RUNPREFIX.replicate$REP.fas.pre_mstats.fas -f fasta   -o 1 -N 5 $(($NEUWB*2)) $(($NEUINT*2)) $(($NASIAWB*2)) $(($NASIA*2)) 1 -G 1 -p 1 -u 1 >$RUNFOLDER/$RUNPREFIX.replicate$REP.fas.pre_mstats.mstatspop

    #CALCULATING THE NUMBER OF SEGREGATING SITE AND THE LENGHT OF THE COVERED WINDOW (BECAUSE OF DEPTH AND QUALITY) PER POPULATION
    perl -ne 'print '$REP',"\t",$1,"\t",$2,"\n"if
      /
       Eff_length2_pop\[0]\:\t(.+?)\t.*
       S\[0]\:\t(.+?)\t.*
      /x' $RUNFOLDER/$RUNPREFIX.replicate$REP.fas.pre_mstats.mstatspop  >> $RUNFOLDER/summary.$RUNPREFIX.preseqEUWB_mstats.txt

    perl -ne 'print '$REP',"\t",$1,"\t",$2,"\n"if
      /
       Eff_length2_pop\[1]\:\t(.+?)\t.*
       S\[1]\:\t(.+?)\t.*
      /x' $RUNFOLDER/$RUNPREFIX.replicate$REP.fas.pre_mstats.mstatspop  >> $RUNFOLDER/summary.$RUNPREFIX.preseqEUDM_mstats.txt

    perl -ne 'print '$REP',"\t",$1,"\t",$2,"\n"if
      /
       Eff_length2_pop\[2]\:\t(.+?)\t.*
       S\[2]\:\t(.+?)\t.*
      /x' $RUNFOLDER/$RUNPREFIX.replicate$REP.fas.pre_mstats.mstatspop  >> $RUNFOLDER/summary.$RUNPREFIX.preseqASWB_mstats.txt

    perl -ne 'print '$REP',"\t",$1,"\t",$2,"\n"if
      /
       Eff_length2_pop\[3]\:\t(.+?)\t.*
       S\[3]\:\t(.+?)\t.*
      /x' $RUNFOLDER/$RUNPREFIX.replicate$REP.fas.pre_mstats.mstatspop  >> $RUNFOLDER/summary.$RUNPREFIX.preseqASDM_mstats.txt

    #LIST SNPS REAL DATA PER POPULATION    
    mstatspop -i $RUNFOLDER/$RUNPREFIX.replicate$REP.fas.pre_mstats.fas -f fasta  -o 0 -N 5 $(($NEUWB*2)) $(($NEUINT*2)) $(($NASIAWB*2)) $(($NASIA*2)) 1 -G 1 -p 1 -u 1 > $RUNFOLDER/$RUNPREFIX.replicate$REP.fas.pre_mstats_all.results.perpop.mstatspop

    #EUWB
    grep "Sx\[0\]" $RUNFOLDER/$RUNPREFIX.replicate$REP.fas.pre_mstats_all.results.perpop.mstatspop | tail -n1 |sed "s/ /\n/g" | sed "s/-//g" |  grep -v S | sort >$RUNFOLDER/summary.$RUNPREFIX.replicate$REP.EUWB.pre.s 
    grep "Ss\[0\]" $RUNFOLDER/$RUNPREFIX.replicate$REP.fas.pre_mstats_all.results.perpop.mstatspop | tail -n1 |sed "s/ /\n/g" | sed "s/-//g" |  grep -v S | sort >> $RUNFOLDER/summary.$RUNPREFIX.replicate$REP.EUWB.pre.s 
    sort -u $RUNFOLDER/summary.$RUNPREFIX.replicate$REP.EUWB.pre.s   -o $RUNFOLDER/summary.$RUNPREFIX.replicate$REP.EUWB.pre.s 

    #EUDM
    grep "Sx\[1\]" $RUNFOLDER/$RUNPREFIX.replicate$REP.fas.pre_mstats_all.results.perpop.mstatspop | tail -n1 |sed "s/ /\n/g" | sed "s/-//g" |  grep -v S | sort >$RUNFOLDER/summary.$RUNPREFIX.replicate$REP.EUDM.pre.s 
    grep "Ss\[1\]" $RUNFOLDER/$RUNPREFIX.replicate$REP.fas.pre_mstats_all.results.perpop.mstatspop | tail -n1 |sed "s/ /\n/g" | sed "s/-//g" |  grep -v S | sort >> $RUNFOLDER/summary.$RUNPREFIX.replicate$REP.EUDM.pre.s 
    sort  -u $RUNFOLDER/summary.$RUNPREFIX.replicate$REP.EUDM.pre.s   -o $RUNFOLDER/summary.$RUNPREFIX.replicate$REP.EUDM.pre.s 

    #ASWB
    grep "Sx\[2\]" $RUNFOLDER/$RUNPREFIX.replicate$REP.fas.pre_mstats_all.results.perpop.mstatspop | tail -n1 |sed "s/ /\n/g" | sed "s/-//g" |  grep -v S | sort >$RUNFOLDER/summary.$RUNPREFIX.replicate$REP.ASWB.pre.s 
    grep "Ss\[2\]" $RUNFOLDER/$RUNPREFIX.replicate$REP.fas.pre_mstats_all.results.perpop.mstatspop | tail -n1 |sed "s/ /\n/g" | sed "s/-//g" |  grep -v S | sort >> $RUNFOLDER/summary.$RUNPREFIX.replicate$REP.ASWB.pre.s 
    sort  -u $RUNFOLDER/summary.$RUNPREFIX.replicate$REP.ASWB.pre.s  -o $RUNFOLDER/summary.$RUNPREFIX.replicate$REP.ASWB.pre.s 

    #ASDM
    grep "Sx\[3\]" $RUNFOLDER/$RUNPREFIX.replicate$REP.fas.pre_mstats_all.results.perpop.mstatspop | tail -n1 |sed "s/ /\n/g" | sed "s/-//g" |  grep -v S | sort >$RUNFOLDER/summary.$RUNPREFIX.replicate$REP.ASDM.pre.s 
    grep "Ss\[3\]" $RUNFOLDER/$RUNPREFIX.replicate$REP.fas.pre_mstats_all.results.perpop.mstatspop | tail -n1 |sed "s/ /\n/g" | sed "s/-//g" |  grep -v S | sort >> $RUNFOLDER/summary.$RUNPREFIX.replicate$REP.ASDM.pre.s 
    sort  -u $RUNFOLDER/summary.$RUNPREFIX.replicate$REP.ASDM.pre.s    -o $RUNFOLDER/summary.$RUNPREFIX.replicate$REP.ASDM.pre.s 

    # CALCULATING POP GENOMICS STATISTICS (EU)
    for((IND=1; IND<=$NUMINDS; IND++))
    do
        $DIRPIP/Pipeliner vcf2fas -vcf $RUNFOLDER/$RUNPREFIX.iSNPcall.replicate$REP.Ind$IND.flt.vcf \
        -sites $RUNFOLDER/$RUNPREFIX.replicate$REP.Ind$IND.sites \
        -ref $RUNFOLDER/$RUNPREFIX.replicate$REP.reference.fa \
        -out $RUNFOLDER/$RUNPREFIX.replicate$REP.fas.mstats_iSNPcall.fas \
        -ignoreMA 1 \
        -append 1 -names indi$IND -col 1
    done

    cat $RUNFOLDER/$RUNPREFIX.replicate$REP.reference.fa  >> $RUNFOLDER/$RUNPREFIX.replicate$REP.fas.mstats_iSNPcall.fas

    # POPGEN ALL INDIVIDUAL IN ONE POP
    mstatspop -i $RUNFOLDER/$RUNPREFIX.replicate$REP.fas.mstats_iSNPcall.fas -f fasta   -o 1 -N 2 $NUMINDS 1 -G 1 -p 2 -u 1 >$RUNFOLDER/$RUNPREFIX.replicate$REP.fas.pre_mstats1.mstatspop

    #CALCULATING THE NUMBER OF SEGREGATING SITE AND THE LENGHT OF THE COVERED WINDOW (BECAUSE OF DEPTH AND QUALITY)
    perl -ne 'print '$REP',"\t",$1,"\t",$2,"\n"if
      /
       Eff_length2_pop\[0]\:\t(.+?)\t.*
       S\[0]\:\t(.+?)\t.*
      /x' $RUNFOLDER/$RUNPREFIX.replicate$REP.fas.pre_mstats1.mstatspop >> $RUNFOLDER/summary.$RUNPREFIX.ALL_mstats.txt

    ## LIST SNP AFTER NGS

    #all individual as if they were in the same population
    mstatspop -i $RUNFOLDER/$RUNPREFIX.replicate$REP.fas.mstats_iSNPcall.fas -f fasta   -o 0 -N 2 $NUMINDS 1 -G 1 -p 2 -u 1 |grep "Sx\[0\]" | tail -n1 |sed "s/ /\n/g" | sed "s/-//g" |  grep -v S | sort  > $RUNFOLDER/summary.$RUNPREFIX.replicate$REP.post.s

    #per population
    mstatspop -i $RUNFOLDER/$RUNPREFIX.replicate$REP.fas.mstats_iSNPcall.fas -f fasta   -o 1  -N 5 $NEUWB $NEUINT $NASIAWB $NASIA 1 -G 1 -p 2 -u 1 > $RUNFOLDER/$RUNPREFIX.replicate$REP.fas.mstats_iSNPcall.mstatspop
    #CALCULATING THE NUMBER OF SEGREGATING SITE AND THE LENGHT OF THE COVERED WINDOW (BECAUSE OF DEPTH AND QUALITY) PER POPULATION
    perl -ne 'print '$REP',"\t",$1,"\t",$2,"\n"if
      /
       Eff_length2_pop\[0]\:\t(.+?)\t.*
       S\[0]\:\t(.+?)\t.*
      /x' $RUNFOLDER/$RUNPREFIX.replicate$REP.fas.mstats_iSNPcall.mstatspop  >> $RUNFOLDER/summary.$RUNPREFIX.EUWB_mstats.txt

    # CALCULATING POP GENOMICS STATISTICS (EUINT)
    perl -ne 'print '$REP',"\t",$1,"\t",$2,"\n"if
      /
       Eff_length2_pop\[1]\:\t(.+?)\t.*
       S\[1]\:\t(.+?)\t.*
      /x' $RUNFOLDER/$RUNPREFIX.replicate$REP.fas.mstats_iSNPcall.mstatspop  >> $RUNFOLDER/summary.$RUNPREFIX.EUDM_mstats.txt

     # CALCULATING POP GENOMICS STATISTICS (ASWB)
     perl -ne 'print '$REP',"\t",$1,"\t",$2,"\n"if
      /
       Eff_length2_pop\[2]\:\t(.+?)\t.*
       S\[2]\:\t(.+?)\t.*
      /x' $RUNFOLDER/$RUNPREFIX.replicate$REP.fas.mstats_iSNPcall.mstatspop  >> $RUNFOLDER/summary.$RUNPREFIX.ASWB_mstats.txt

     # CALCULATING POP GENOMICS STATISTICS (AS)
     perl -ne 'print '$REP',"\t",$1,"\t",$2,"\n"if
      /
       Eff_length2_pop\[3]\:\t(.+?)\t.*
       S\[3]\:\t(.+?)\t.*
      /x' $RUNFOLDER/$RUNPREFIX.replicate$REP.fas.mstats_iSNPcall.mstatspop  >> $RUNFOLDER/summary.$RUNPREFIX.ASDM_mstats.txt

     #LIST SNPS POSTSEQUENCING PER POPULATION
     mstatspop -i $RUNFOLDER/$RUNPREFIX.replicate$REP.fas.mstats_iSNPcall.fas -f fasta  -o 0  -N 5 $NEUWB $NEUINT $NASIAWB $NASIA 1 -G 1 -p 2 -u 1 > $RUNFOLDER/$RUNPREFIX.replicate$REP.fas.post_mstats_all.results.perpop.mstatspop

     #EUWB
     grep "Sx\[0\]" $RUNFOLDER/$RUNPREFIX.replicate$REP.fas.post_mstats_all.results.perpop.mstatspop | tail -n1 |sed "s/ /\n/g" | sed "s/-//g" |  grep -v S | sort >$RUNFOLDER/summary.$RUNPREFIX.replicate$REP.EUWB.post.s 
     grep "Ss\[0\]" $RUNFOLDER/$RUNPREFIX.replicate$REP.fas.post_mstats_all.results.perpop.mstatspop | tail -n1 |sed "s/ /\n/g" | sed "s/-//g" |  grep -v S | sort >> $RUNFOLDER/summary.$RUNPREFIX.replicate$REP.EUWB.post.s 
     sort -u $RUNFOLDER/summary.$RUNPREFIX.replicate$REP.EUWB.post.s  -o $RUNFOLDER/summary.$RUNPREFIX.replicate$REP.EUWB.post.s 

     #EUDM
     grep "Sx\[1\]" $RUNFOLDER/$RUNPREFIX.replicate$REP.fas.post_mstats_all.results.perpop.mstatspop | tail -n1 |sed "s/ /\n/g" | sed "s/-//g" |  grep -v S | sort >$RUNFOLDER/summary.$RUNPREFIX.replicate$REP.EUDM.post.s 
     grep "Ss\[1\]" $RUNFOLDER/$RUNPREFIX.replicate$REP.fas.post_mstats_all.results.perpop.mstatspop | tail -n1 |sed "s/ /\n/g" | sed "s/-//g" |  grep -v S | sort >> $RUNFOLDER/summary.$RUNPREFIX.replicate$REP.EUDM.post.s 
     sort  -u $RUNFOLDER/summary.$RUNPREFIX.replicate$REP.EUDM.post.s  -o $RUNFOLDER/summary.$RUNPREFIX.replicate$REP.EUDM.post.s 

     #ASWB
     grep "Sx\[2\]" $RUNFOLDER/$RUNPREFIX.replicate$REP.fas.post_mstats_all.results.perpop.mstatspop | tail -n1 |sed "s/ /\n/g" | sed "s/-//g" |  grep -v S | sort >$RUNFOLDER/summary.$RUNPREFIX.replicate$REP.ASWB.post.s 
     grep "Ss\[2\]" $RUNFOLDER/$RUNPREFIX.replicate$REP.fas.post_mstats_all.results.perpop.mstatspop | tail -n1 |sed "s/ /\n/g" | sed "s/-//g" |  grep -v S | sort >> $RUNFOLDER/summary.$RUNPREFIX.replicate$REP.ASWB.post.s 
     sort  -u $RUNFOLDER/summary.$RUNPREFIX.replicate$REP.ASWB.post.s  -o $RUNFOLDER/summary.$RUNPREFIX.replicate$REP.ASWB.post.s 

     #ASDM
     grep "Sx\[3\]" $RUNFOLDER/$RUNPREFIX.replicate$REP.fas.post_mstats_all.results.perpop.mstatspop | tail -n1 |sed "s/ /\n/g" | sed "s/-//g" |  grep -v S | sort >$RUNFOLDER/summary.$RUNPREFIX.replicate$REP.ASDM.post.s 
     grep "Ss\[3\]" $RUNFOLDER/$RUNPREFIX.replicate$REP.fas.post_mstats_all.results.perpop.mstatspop | tail -n1 |sed "s/ /\n/g" | sed "s/-//g" |  grep -v S | sort >> $RUNFOLDER/summary.$RUNPREFIX.replicate$REP.ASDM.post.s 
     sort  -u $RUNFOLDER/summary.$RUNPREFIX.replicate$REP.ASDM.post.s   -o $RUNFOLDER/summary.$RUNPREFIX.replicate$REP.ASDM.post.s 


     #FALSE POSITIVES AND NUM SNP NOT DETECTED ALL INDS
     join -v1 $RUNFOLDER/summary.$RUNPREFIX.replicate$REP.pre.s summary.$RUNPREFIX.replicate$REP.post.s | wc -l >> $RUNFOLDER/summary.$RUNPREFIX.Snp_not_detected
     join -v2 $RUNFOLDER/summary.$RUNPREFIX.replicate$REP.pre.s summary.$RUNPREFIX.replicate$REP.post.s | wc -l >> $RUNFOLDER/summary.$RUNPREFIX.False_positive_snp

     #FALSE POSITIVES AND NUM SNP NOT DETECTED PER POP
     #EUWB
     join -v1 $RUNFOLDER/summary.$RUNPREFIX.replicate$REP.EUWB.pre.s summary.$RUNPREFIX.replicate$REP.EUWB.post.s | wc -l >> $RUNFOLDER/summary.$RUNPREFIX.EUWB.Snp_not_detected
     join -v2 $RUNFOLDER/summary.$RUNPREFIX.replicate$REP.EUWB.pre.s summary.$RUNPREFIX.replicate$REP.EUWB.post.s | wc -l >> $RUNFOLDER/summary.$RUNPREFIX.EUWB.False_positive_snp
     #ASWB
     join -v1 $RUNFOLDER/summary.$RUNPREFIX.replicate$REP.ASWB.pre.s summary.$RUNPREFIX.replicate$REP.ASWB.post.s | wc -l >> $RUNFOLDER/summary.$RUNPREFIX.ASWB.Snp_not_detected
     join -v2 $RUNFOLDER/summary.$RUNPREFIX.replicate$REP.ASWB.pre.s summary.$RUNPREFIX.replicate$REP.ASWB.post.s | wc -l >> $RUNFOLDER/summary.$RUNPREFIX.ASWB.False_positive_snp
     #EUDM
     join -v1 $RUNFOLDER/summary.$RUNPREFIX.replicate$REP.EUDM.pre.s summary.$RUNPREFIX.replicate$REP.EUDM.post.s | wc -l >> $RUNFOLDER/summary.$RUNPREFIX.EUDM.Snp_not_detected
     join -v2 $RUNFOLDER/summary.$RUNPREFIX.replicate$REP.EUDM.pre.s summary.$RUNPREFIX.replicate$REP.EUDM.post.s | wc -l >> $RUNFOLDER/summary.$RUNPREFIX.EUDM.False_positive_snp
     #ASDM
     join -v1 $RUNFOLDER/summary.$RUNPREFIX.replicate$REP.ASDM.pre.s summary.$RUNPREFIX.replicate$REP.ASDM.post.s | wc -l >> $RUNFOLDER/summary.$RUNPREFIX.ASDM.Snp_not_detected
     join -v2 $RUNFOLDER/summary.$RUNPREFIX.replicate$REP.ASDM.pre.s summary.$RUNPREFIX.replicate$REP.ASDM.post.s | wc -l >> $RUNFOLDER/summary.$RUNPREFIX.ASDM.False_positive_snp

# REPLICATE FINISHED
done

#PASTE NUMBER OF WRONG CALLED SNPS AND TOTAL NUMBER OF CORRECT SNPS TO NUMBER OF VARIANT DETECTED AFTER THE PIPELINE

#ALL INDS
mv $RUNFOLDER/summary.$RUNPREFIX.ALL_mstats.txt $RUNFOLDER/summary.$RUNPREFIX.ALL_mstats.txtPOST
paste $RUNFOLDER/summary.$RUNPREFIX.ALL_mstats.txtPOST $RUNFOLDER/summary.$RUNPREFIX.Snp_not_detected $RUNFOLDER/summary.$RUNPREFIX.False_positive_snp > $RUNFOLDER/summary.$RUNPREFIX.ALL_mstats.txt
mv $RUNFOLDER/summary.$RUNPREFIX.preseq_mstats.txt $RUNFOLDER/summary.$RUNPREFIX.preseq_mstats.txtPRE
paste $RUNFOLDER/summary.$RUNPREFIX.preseq_mstats.txtPRE $RUNFOLDER/summary.$RUNPREFIX.Snp_not_detected $RUNFOLDER/summary.$RUNPREFIX.False_positive_snp > $RUNFOLDER/summary.$RUNPREFIX.preseq_mstats.txt

#PERPOP

#ASWB
mv $RUNFOLDER/summary.$RUNPREFIX.preseqASWB_mstats.txt $RUNFOLDER/summary.$RUNPREFIX.preseqASWB_mstats.txtPRE 
paste $RUNFOLDER/summary.$RUNPREFIX.preseqASWB_mstats.txtPRE $RUNFOLDER/summary.$RUNPREFIX.ASWB.Snp_not_detected $RUNFOLDER/summary.$RUNPREFIX.ASWB.False_positive_snp > $RUNFOLDER/summary.$RUNPREFIX.preseqASWB_mstats.txt
mv $RUNFOLDER/summary.$RUNPREFIX.ASWB_mstats.txt $RUNFOLDER/summary.$RUNPREFIX.preseqASWB_mstats.txtPOST 
paste $RUNFOLDER/summary.$RUNPREFIX.preseqASWB_mstats.txtPOST $RUNFOLDER/summary.$RUNPREFIX.ASWB.Snp_not_detected $RUNFOLDER/summary.$RUNPREFIX.ASWB.False_positive_snp > $RUNFOLDER/summary.$RUNPREFIX.ASWB_mstats.txt

#EUWB
mv $RUNFOLDER/summary.$RUNPREFIX.preseqEUWB_mstats.txt $RUNFOLDER/summary.$RUNPREFIX.preseqEUWB_mstats.txtPRE 
paste $RUNFOLDER/summary.$RUNPREFIX.preseqEUWB_mstats.txtPRE $RUNFOLDER/summary.$RUNPREFIX.EUWB.Snp_not_detected $RUNFOLDER/summary.$RUNPREFIX.EUWB.False_positive_snp  > $RUNFOLDER/summary.$RUNPREFIX.preseqEUWB_mstats.txt
mv $RUNFOLDER/summary.$RUNPREFIX.EUWB_mstats.txt $RUNFOLDER/summary.$RUNPREFIX.preseqEUWB_mstats.txtPOST 
paste $RUNFOLDER/summary.$RUNPREFIX.preseqEUWB_mstats.txtPOST $RUNFOLDER/summary.$RUNPREFIX.EUWB.Snp_not_detected $RUNFOLDER/summary.$RUNPREFIX.EUWB.False_positive_snp > $RUNFOLDER/summary.$RUNPREFIX.EUWB_mstats.txt

#ASDM
mv $RUNFOLDER/summary.$RUNPREFIX.preseqASDM_mstats.txt $RUNFOLDER/summary.$RUNPREFIX.preseqASDM_mstats.txtPRE 
paste $RUNFOLDER/summary.$RUNPREFIX.preseqASDM_mstats.txtPRE $RUNFOLDER/summary.$RUNPREFIX.ASDM.Snp_not_detected $RUNFOLDER/summary.$RUNPREFIX.ASDM.False_positive_snp > $RUNFOLDER/summary.$RUNPREFIX.preseqASDM_mstats.txt
mv $RUNFOLDER/summary.$RUNPREFIX.ASDM_mstats.txt $RUNFOLDER/summary.$RUNPREFIX.preseqASDM_mstats.txtPOST 
paste $RUNFOLDER/summary.$RUNPREFIX.preseqASDM_mstats.txtPOST $RUNFOLDER/summary.$RUNPREFIX.ASDM.Snp_not_detected $RUNFOLDER/summary.$RUNPREFIX.ASDM.False_positive_snp > $RUNFOLDER/summary.$RUNPREFIX.ASDM_mstats.txt

#EUDM
mv $RUNFOLDER/summary.$RUNPREFIX.preseqEUDM_mstats.txt $RUNFOLDER/summary.$RUNPREFIX.preseqEUDM_mstats.txtPRE 
paste $RUNFOLDER/summary.$RUNPREFIX.preseqEUDM_mstats.txtPRE $RUNFOLDER/summary.$RUNPREFIX.EUDM.Snp_not_detected $RUNFOLDER/summary.$RUNPREFIX.EUDM.False_positive_snp > $RUNFOLDER/summary.$RUNPREFIX.preseqEUDM_mstats.txt
mv $RUNFOLDER/summary.$RUNPREFIX.EUDM_mstats.txt $RUNFOLDER/summary.$RUNPREFIX.preseqEUDM_mstats.txtPOST 
paste $RUNFOLDER/summary.$RUNPREFIX.preseqEUDM_mstats.txtPOST $RUNFOLDER/summary.$RUNPREFIX.EUDM.Snp_not_detected $RUNFOLDER/summary.$RUNPREFIX.EUDM.False_positive_snp > $RUNFOLDER/summary.$RUNPREFIX.EUDM_mstats.txt

# # PIPELINE FINISHED # #
