# Supplementary material for: A Deep Catalog of Autosomal Single Nucleotide Variation in the Pig
Source: PLoS One. 2015 Mar 19;10(3):e0118867. doi: 10.1371/journal.pone.0118867 (PMC4366260; doi:10.1371/journal.pone.0118867)
Supplement: S3 Table — (XLSX) [file pone.0118867.s006.xlsx]

## Sheet: ALLINDS
ALL INDIVIDUALS
ANNOTATION
	Autosomes	Chr1	Chr2	Chr3	Chr4	Chr5	Chr6	Chr7	Chr8	Chr9	Chr10	Chr11	Chr12	Chr13	Chr14	Chr15	Chr16	Chr17	Chr18
Variants processed	48119476	5023287	3269675	2864988	2859765	2282756	2971014	2841570	2942405	3135778	2108523	1971138	1389602	3819730	2966268	2827443	1891062	1550289	1404183
Lines of output written	101435810	5472094	3679116	3146435	3335147	2576010	3366226	3156545	3147941	3441997	2298126	2065912	1622444	4151786	3436774	3067746	2033369	1774096	1544570
Novel / known variants		2471358 (49.2%) / 2551929 (50.8%)	1563364 (47.8%) / 1706311 (52.2%)	1321030 (46.1%) / 1543958 (53.9%	1309386 (45.8%) / 1550379 (54.2%)	1044584 (45.8%) / 1238172 (54.2%)	1365247 (46.0%) / 1605767 (54.0%)	1333570 (46.9%) / 1508000 (53.1%)	1349779 (45.9%) / 1592626 (54.1%)	1423098 (45.4%) / 1712680 (54.6%)	935400 (44.4%) / 1173123 (55.6%)	896584 (45.5%) / 1074554 (54.5%)	607177 (43.7%) / 782425 (56.3%)	1854912 (48.6%) / 1964818 (51.4%)	1371637 (46.2%) / 1594631 (53.8%)	1343761 (47.5%) / 1483682 (52.5%)	839213 (44.4%) / 1051849 (55.6%)	688180 (44.4%) / 862109 (55.6%)	617990 (44.0%) / 786193 (56.0%)
Novel variants	22336270	2471358	1563364	1321030	1309386	1044584	1365247	1333570	1349779	1423098	935400	896584	607177	1854912	1371637	1343761	839213	688180	617990
%novel variants	0.464184	0.49198	0.47814	0.461094	0.457865	0.457598	0.459522	0.469307	0.458733	0.453826	0.443628	0.454856	0.436943	0.485613	0.462412	0.475257	0.443779	0.443904	0.440106
Overlapped genes	21455	2170	2127	1427	1237	1168	1929	1624	838	1412	517	419	1139	1525	1353	938	442	684	506
Overlapped transcripts	25166	2446	2454	1623	1644	1368	2206	2063	950	1571	608	447	1334	1753	1667	1088	516	870	558
splice_donor_variant	1325	132	121	71	92	70	80	80	68	93	38	38	63	108	110	63	31	37	30
splice_acceptor_variant	1280	142	114	86	74	73	82	52	51	75	41	35	65	103	95	82	28	40	42
stop_gained	5224	586	582	279	334	287	380	373	214	355	132	103	202	398	372	265	119	118	125
stop_lost	174	12	28	9	11	11	8	15	8	9	4	2	5	11	16	4	5	5	11
initiator_codon_variant	359	32	43	25	12	26	30	21	14	39	7	12	16	26	14	13	7	13	9
missense_variant	168785	17188	21462	9669	9793	9716	11624	13435	6684	13272	4048	3349	7932	10930	11659	7068	3475	4039	3442
splice_region_variant	38562	3614	3319	2588	2461	2144	3112	2736	1512	2366	1149	903	2444	2396	3031	1874	889	979	1045
incomplete_terminal_codon_variant	9	0	0	1	3	0	1	1	0	1	0	0	0	0	2	0	0		0
synonymous_variant	246976	23899	27364	15787	15583	14639	18389	19275	8862	17079	6201	4655	14930	15866	17104	10581	5233	6028	5501
stop_retained_variant	141	15	17	11	7	5	11	12	4	8	4	5	9	12	9	6	1	4	1
coding_sequence_variant	195	19	13	17	14	13	20	7	2	23	10	1	5	9	14	8	7	6	7
mature_miRNA_variant	188	22	19	3	11	6	16	11	11	6	3	6	13	16	16	8	12	4	5
5_prime_UTR_variant	34709	2907	2909	2252	2527	1989	3067	2461	1576	2252	964	851	1935	2312	2614	1303	681	1177	932
3_prime_UTR_variant	214332	20761	16883	15896	13040	12129	17093	14928	10018	13092	6989	4473	11408	13645	15607	9105	5626	7374	6265
non_coding_exon_variant	28077	2084	2212	1572	2385	982	1364	5041	846	2396	642	342	1551	1180	1844	1194	866	1170	406
intron_variant	14506203	1527220	951574	810487	980884	825189	951053	851858	774283	983774	569326	411418	519610	1022716	1208063	750841	456121	414882	496904
NMD_transcript_variant	130625	11487	19162	3439	14809	4673	20441	1550	928	4999	8264	0	3905	3073	21893	7536	4462	4	0
nc_transcript_variant	300605	14586	13089	13171	43845	3880	9141	29694	7521	19143	2132	3124	9863	5437	33292	12157	13204	66538	788
upstream_gene_variant	2555807	232319	268532	159567	160375	151522	192870	212736	104950	183560	75073	59798	149411	162565	150993	106112	60075	56858	68491
downstream_gene_variant	3507583	234193	270419	161607	163526	149730	188577	222774	106261	185028	77538	59398	150281	160827	154144	104744	58010	991013	69513
intergenic_variant	33988809	3410562	2116823	1969101	1986479	1409622	1981563	1813466	2134086	2040934	1557103	1521427	1557103	2761061	1874100	2076350	1443072	1443072	892885
	21741159
	1013.34
SIFT
	Autosomes	Chr1	Chr2	Chr3	Chr4	Chr5	Chr6	Chr7	Chr8	Chr9	Chr10	Chr11	Chr12	Chr13	Chr14	Chr15	Chr16	Chr17	Chr18
Deleterious	48379	4971	6721	2758	2655	2879	3317	3880	1785	3600	1097	895	2127	3172	3257	2094	932	1333	906
Tolerated	118579	11958	14592	6769	6963	6588	8059	9404	4830	9147	2879	2397	5726	7609	8252	4764	2503	3635	2504
%Deleterious	0.289767	0.293638	0.315347	0.289493	0.276045	0.304109	0.291579	0.292081	0.269841	0.282419	0.275905	0.271871	0.270852	0.294221	0.282996	0.305337	0.271325	0.268317	0.265689
%Tolerated	0.710233	0.706362	0.684653	0.710507	0.723955	0.695891	0.708421	0.707919	0.730159	0.717581	0.724095	0.728129	0.729148	0.705779	0.717004	0.694663	0.728675	0.731683	0.734311
	0.00222523

## Sheet: ANNOTATION
ASIAN DOMESTICS
STATISTICS	All autosomes	Chr1	Chr2	Chr3	Chr4	Chr5	Chr6	Chr7	Chr8	Chr9	Chr10	Chr11	Chr12	Chr13	Chr14	Chr15	Chr16	Chr17	Chr18
Variants processed	25427907	2508399	1737696	1535848	1507070	1211267	1534854	1506306	1556297	1680346	1196751	1082429	747167	1922394	1534165	1494567	1043015	850335	779001
Lines of output written	27801944	2706014	1929872	1667827	1731553	1344996	1712331	1629497	1650524	1824476	1285262	1122202	858492	2067018	1752190	1603365	1109880	958821	847624
Novel variants	5925758	611042	447505	371601	331889	272595	349173	362554	343364	374626	289095	258965	166758	451460	345121	354423	224788	196992	173807
Overlapped genes	21273	2149	2114	1416	1216	1161	1912	1607	834	1402	511	417	1130	1519	1343	924	441	672	505
Overlapped transcripts	24974	2423	2441	1612	1622	1361	2189	2045	945	1561	602	445	1322	1747	1657	1074	515	856	557
ANNOTATION
splice_donor_variant	452	48	43	19	35	23	38	26	15	38	14	17	15	33	31	20	9	14	14
splice_acceptor_variant	391	43	27	32	21	26	26	17	16	28	12	12	23	24	25	21	10	12	16
stop_gained	873	106	139	49	34	58	50	61	34	78	27	14	24	70	49	33	16	17	14
stop_lost	74	2	16	1	3	6	3	2	4	5	2	0	3	6	8	2	1	2	8
initiator_codon_variant	155	10	20	9	7	13	12	8	6	20	2	8	4	10	5	6	2	8	5
missense_variant	61401	6009	9207	3565	3408	3695	3681	4333	2434	5125	1509	1285	2823	3446	3928	2421	1210	1985	1337
splice_region_variant	18541	1664	1530	1342	1118	1057	1377	1188	765	1140	571	463	1279	1049	1379	888	435	762	534
incomplete_terminal_codon_variant	3	0	0	0	1	0	1	0	0	0	0	0	0	0	1	0	0	0	0
synonymous_variant	96985	9063	11634	6231	5487	5634	6574	6826	3730	7352	2749	2116	5839	5552	6612	4132	2088	2986	2380
stop_retained_variant	56	5	9	4	4	1	5	3	1	3	2	1	3	5	5	5	0	0	0
coding_sequence_variant	135	13	11	9	9	11	11	3	0	21	8	1	3	3	10	7	6	4	5
mature_miRNA_variant	67	9	3	1	2	1	3	3	5	4	0	2	5	6	9	5	4	1	4
5_prime_UTR_variant	14217	1104	1210	941	1060	839	1198	971	605	959	432	376	798	974	987	512	311	545	395
3_prime_UTR_variant	100385	9318	7575	7659	5913	5460	7942	6648	4859	6460	3326	2255	5537	5959	6869	4331	2780	4238	3256
non_coding_exon_variant	12945	997	999	783	1120	476	650	1571	416	1145	318	192	720	518	814	550	509	967	200
intron_variant	7586887	759609	490352	430422	508358	426552	479907	437391	414924	517888	310385	225588	274532	503024	610925	391094	246690	288287	270959
NMD_transcript_variant	68863	5809	10389	1709	8134	2486	11181	639	483	2881	4170	0	2078	1359	10312	4002	2420	811	0
nc_transcript_variant	128123	6880	6895	7012	21966	2027	4539	10904	3973	9390	1071	1603	5082	2647	17631	6582	6721	12752	448
upstream_gene_variant	1318919	116044	142032	82133	80264	77184	92371	98000	53973	98208	40404	33259	76813	79581	72641	54293	32088	53511	36120
downstream_gene_variant	1323449	115727	142313	84119	81420	75263	90785	102331	55270	98133	41462	32625	76972	77221	74645	53182	31473	53591	36917
intergenic_variant	17284550	1687906	1124282	1051852	1044408	749754	1029076	971303	1114231	1089008	884609	824452	414377	1390586	974628	1092752	792683	552650	495993
SIFT PREDICTION
Deleterious	12918	1287	2455	797	591	793	708	934	443	1042	299	260	492	708	753	536	234	349	237
Tolerated	47505	4619	6710	2724	2767	2834	2902	3349	1961	3894	1170	1001	2296	2681	3133	1814	957	1604	1089
%Deleterious	0.213793	0.217914	0.267867	0.226356	0.175998	0.218638	0.196122	0.218071	0.184276	0.211102	0.20354	0.206186	0.176471	0.208911	0.193773	0.228085	0.196474	0.178699	0.178733
ASIAN WILD BOAR
STATISTICS	All autosomes	Chr1	Chr2	Chr3	Chr4	Chr5	Chr6	Chr7	Chr8	Chr9	Chr10	Chr11	Chr12	Chr13	Chr14	Chr15	Chr16	Chr17	Chr18
Variants processed	34471527	3549337	2331416	1992102	2064468	1630465	2063423	2024479	2152764	2285991	1548936	1456251	952374	2731341	2094423	2044208	1412017	1122975	1014557
Lines of output written	37804440	3837406	2594377	2165284	2376903	1821015	2310694	2205384	2287068	2488686	1671990	1514126	1095949	2947798	2404690	2200409	1506764	1269250	1106647
Novel variants	13261553	1449183	929072	758230	781827	614051	778113	784960	825159	861569	574658	557008	339485	1101357	793554	807365	523509	414599	367854
Overlapped genes	21273	2143	2112	1416	1223	1160	1916	1606	835	1397	511	417	1126	1521	1344	924	441	678	503
Overlapped transcripts	24972	2416	2438	1612	1629	1359	2196	2041	946	1556	602	445	1318	1749	1658	1074	515	863	555
ANNOTATION
splice_donor_variant	538	54	62	28	42	21	31	32	24	38	18	18	16	39	44	20	15	20	16
splice_acceptor_variant	542	66	46	33	23	30	36	22	19	35	23	23	25	48	35	25	12	20	21
stop_gained	1373	149	204	66	68	81	81	99	53	108	44	44	51	99	75	56	25	30	40
stop_lost	98	6	13	1	5	9	3	5	5	4	4	4	4	7	10	4	2	4	8
initiator_codon_variant	209	15	31	16	9	12	15	14	8	25	5	5	11	14	9	7	2	6	5
missense_variant	83093	8495	12067	4350	4734	4877	4996	6178	3479	6947	1977	1977	3507	5253	5160	3354	1646	2463	1633
splice_region_variant	23852	2232	1878	1507	1532	1365	1699	1573	983	1579	698	698	1400	1492	1869	1187	613	905	642
incomplete_terminal_codon_variant	2	0	0	1	1	0	0	0	0	0	0	0	0	0	0	0	0	0	0
synonymous_variant	124285	11774	14578	7269	7163	7250	8081	8856	4977	9267	3464	3464	6801	7727	8721	5344	2838	3758	2953
stop_retained_variant	80	8	10	5	6	3	6	5	3	4	3	3	5	7	5	5	0	2	0
coding_sequence_variant	134	14	10	11	8	13	9	4	0	19	9	9	2	7	6	5	4	0	4
mature_miRNA_variant	105	12	8	3	2	3	7	7	3	5	2	2	8	12	11	4	8	3	5
5_prime_UTR_variant	17252	1405	1392	1072	1441	1029	1393	1119	825	1129	478	478	862	1147	1295	650	372	699	466
3_prime_UTR_variant	137337	12891	10045	9689	8128	7614	10445	9178	6890	8590	4449	4449	6988	8678	9781	5864	3791	5709	4158
non_coding_exon_variant	16861	1285	1267	983	1412	662	747	2052	538	1605	388	388	892	729	1057	738	635	1204	279
intron_variant	10395839	1070314	656798	550442	695645	579463	650193	591292	563785	707303	406795	406795	350009	717566	845690	534934	334275	380189	354351
NMD_transcript_variant	101462	7897	13791	2352	10831	3436	16064	913	675	3945	5630	5630	2573	2109	15640	5590	3210	1176	0
nc_transcript_variant	171668	9931	8978	8738	30785	2766	5824	15684	5195	13867	1315	1315	6332	3687	22755	8202	9428	16292	574
upstream_gene_variant	1776610	159801	184948	104262	109605	103674	124362	136941	73927	130055	52436	52436	98158	111559	100493	72826	43100	70341	47686
downstream_gene_variant	1781196	159120	184228	105450	111574	101391	120961	142080	75516	130646	54030	54030	97564	110160	102358	72555	41885	69875	47773
intergenic_variant	23626744	2411995	1528670	1381606	1437038	1014883	1389327	1307499	1557015	1492904	1147865	1147865	531045	1984746	1329940	1504018	1078154	734926	647248
SIFT PREDICTION
Deleterious	19303	2039	3383	1051	946	1156	1071	1543	676	1595	453	368	733	1181	1142	782	353	512	319
Tolerated	62163	6350	8628	3257	3708	3629	3827	4573	2748	5080	1479	1265	2735	3995	3966	2443	1273	1912	1295
%Deleterious	0.236945	0.243056	0.281658	0.243965	0.203266	0.241588	0.218661	0.252289	0.19743	0.238951	0.234472	0.225352	0.211361	0.228168	0.223571	0.242481	0.217097	0.211221	0.197646
EUROPEAN DOMESTICS
STATISTICS	All autosomes	Chr1	Chr2	Chr3	Chr4	Chr5	Chr6	Chr7	Chr8	Chr9	Chr10	Chr11	Chr12	Chr13	Chr14	Chr15	Chr16	Chr17	Chr18
Variants processed	29073261	2964060	2041991	1772698	1716660	1412962	1803936	1760774	1763862	1881876	1314937	1134760	889535	2240918	1818060	1611556	1149831	950199	844646
Lines of output written	32035374	3208276	2286608	1940589	1995102	1589262	2030423	1960137	1877599	2051137	1420931	1180258	1033695	2416142	2079148	1735274	1228077	1078860	923856
Novel variants	9412098	1046161	707848	580699	534898	456430	585446	599558	539318	582750	404580	344720	274039	760802	587102	528664	332093	290006	256984
Overlapped genes	21391	2155	2118	1423	1233	1167	1925	1612	838	1410	515	419	1139	1524	1351	933	442	682	505
Overlapped transcripts	25096	2430	2444	1617	1640	1367	2206	2047	950	1569	606	447	1333	1752	1665	1083	516	867	557
ANNOTATION
splice_donor_variant	898	90	80	51	55	52	56	57	35	59	27	28	45	65	77	47	18	30	26
splice_acceptor_variant	887	95	73	65	57	51	54	34	27	55	30	23	51	61	69	62	17	34	29
stop_gained	3630	384	402	198	236	184	270	275	137	240	92	68	140	276	274	179	87	109	79
stop_lost	124	8	20	7	9	5	6	13	7	6	2	2	2	10	13	2	3	2	7
initiator_codon_variant	237	23	29	17	9	15	19	17	9	24	5	5	12	19	7	9	3	9	6
missense_variant	110565	10936	14298	6682	6345	6460	7579	9425	3655	8693	2492	2086	5458	6763	7541	4286	2241	3380	2245
splice_region_variant	24432	2278	2136	1775	1566	1364	2013	1849	662	1440	733	489	1598	1438	1908	1091	502	890	700
incomplete_terminal_codon_variant	7	0	0	0	3	0	1	1	0	1	0	0	0	0	1	0	0	0	0
synonymous_variant	177212	16717	19964	11542	11620	10783	13557	14535	5229	11924	4280	3039	11081	11117	11966	7209	3474	5450	3725
stop_retained_variant	84	11	10	6	3	1	10	9	2	5	1	1	6	6	7	2	1	2	1
coding_sequence_variant	155	15	12	15	14	10	16	6	1	20	7	0	4	4	11	6	6	4	4
mature_miRNA_variant	106	8	12	0	9	3	12	6	6	5	1	5	8	7	9	2	7	3	3
5_prime_UTR_variant	23690	1985	1896	1594	1679	1397	2141	1768	963	1570	684	508	1360	1540	1782	826	442	916	639
3_prime_UTR_variant	131099	12664	10611	10049	7994	7520	10753	9325	5326	7772	4323	2527	7242	7949	9434	4947	3611	5249	3803
non_coding_exon_variant	19480	1382	1577	1011	1545	664	947	3940	429	1548	401	203	1025	758	1104	766	572	1371	237
intron_variant	8718881	892639	587448	507090	586528	514959	572756	530474	404875	584101	350512	236809	326430	588541	714412	421953	276010	327166	296178
NMD_transcript_variant	74938	6464	11289	2243	9284	2954	9709	1038	0	2651	5183	0	2552	1719	12042	3973	2895	942	0
nc_transcript_variant	154793	7748	8466	8844	26085	2530	5773	21749	1	10800	1386	1783	6569	3348	19754	7118	8307	14055	477
upstream_gene_variant	1595944	139493	170593	100920	98041	96565	120276	141444	47848	113368	46722	34713	95774	96000	91524	61629	36804	61530	42700
downstream_gene_variant	1608477	142298	175692	102994	100149	94882	117782	149982	44425	113458	48355	34457	95951	94633	93438	59931	35275	61696	43079
intergenic_variant	21137970	1989526	1303890	1198351	1180809	855709	1184190	1098826	1250225	1208287	962994	865785	489104	1608392	1147480	1173420	869506	611905	531094
SIFT PREDICTION
Deleterious	30087	2998	4217	1866	1634	1787	2091	2577	1060	2177	649	510	1381	1892	2006	1227	556	886	573
Tolerated	79122	7759	9977	4720	4600	4474	5342	6740	3056	6192	1807	1535	4028	4781	5419	2929	1652	2456	1655
%Deleterious	0.275499	0.278702	0.297097	0.283328	0.262111	0.285418	0.281313	0.276591	0.257532	0.260127	0.264251	0.249389	0.255315	0.283531	0.270168	0.295236	0.251812	0.265111	0.257181
EUROPEAN WILD BOAR
STATISTICS	All autosomes	Chr1	Chr2	Chr3	Chr4	Chr5	Chr6	Chr7	Chr8	Chr9	Chr10	Chr11	Chr12	Chr13	Chr14	Chr15	Chr16	Chr17	Chr18
Variants processed	11602230	1120065	852579	685116	671758	561254	731811	708995	729608	751464	520253	493900	328999	861028	735368	659746	459919	394010	336357
Lines of output written	12669117	1202819	944752	743777	784621	624081	815534	778670	767419	812866	557306	508044	373038	923465	832167	701668	491089	440114	367687
Novel variants	2365105	257328	197709	150280	130385	112391	151282	146132	131978	141996	108589	94681	66592	182489	140005	132718	81655	77447	61448
Overlapped genes	21132	2126	2097	1400	1217	1149	1913	1598	831	1391	506	410	1115	1516	1335	918	438	668	504
Overlapped transcripts	24810	2398	2422	1592	1619	1346	2190	2030	943	1549	597	438	1310	1744	1645	1067	512	852	556
ANNOTATION
splice_donor_variant	297	24	19	21	22	11	24	21	12	21	9	6	18	29	29	8	9	14	0
splice_acceptor_variant	257	31	29	17	13	17	21	12	10	16	12	9	17	15	14	8	8	8	0
stop_gained	739	75	95	63	37	52	49	56	22	54	15	18	25	46	41	46	7	24	14
stop_lost	44	1	10	0	2	3	2	3	2	3	0	1	2	6	5	0	0	1	3
initiator_codon_variant	98	16	12	6	5	7	5	7	3	8	1	1	0	12	1	3	2	6	3
missense_variant	39205	3714	5767	2517	2111	2337	2705	3140	1469	3257	884	694	1744	2223	2534	1445	722	1211	731
splice_region_variant	9410	845	881	709	564	532	719	740	312	553	302	194	545	543	685	440	234	377	235
incomplete_terminal_codon_variant	3	0	0	0	0	0	0	1	0	0	0	0	0	0	2	0	0	0	0
synonymous_variant	54218	4874	7066	3449	3126	3507	3906	4588	1882	3935	1359	920	3055	3043	3514	2190	1151	1619	1034
stop_retained_variant	34	4	1	3	1	1	5	3	1	2	0	0	2	2	4	1	3	1
coding_sequence_variant	105	7	8	11	8	7	13	4	0	16	5	0	5	3	7	4	0	4	3
mature_miRNA_variant	31	4	3	0	2	2	4	2	1	2	0	1	3	0	2	1	2	1	1
5_prime_UTR_variant	8742	666	802	559	670	543	747	655	395	526	227	192	438	583	703	313	156	347	220
3_prime_UTR_variant	47723	4283	3933	3497	2818	2778	3883	3430	2407	2895	1410	957	2619	2763	3186	1880	1435	2007	1542
non_coding_exon_variant	7335	522	611	454	564	292	400	1304	208	620	150	82	352	242	488	261	272	444	69
intron_variant	3421028	334979	233575	188028	237665	197628	225447	211631	185736	227818	132403	95671	114850	220249	282599	165442	111891	133803	121613
NMD_transcript_variant	30648	2939	5032	897	3534	1264	4458	349	267	1067	2033	0	802	928	4104	1258	1386	330	0
nc_transcript_variant	61652	2612	3162	4237	11346	1108	3108	7907	1454	3884	433	669	1490	1178	7623	3035	3495	4773	138
upstream_gene_variant	627384	51942	71346	37558	38792	38211	45807	53107	25856	45927	17730	13994	34435	37871	35008	24567	15088	23658	16487
downstream_gene_variant	632713	53149	73569	38347	38798	38219	44644	57060	26051	45158	18122	14022	33239	37198	35376	24485	14672	23837	16767
intergenic_variant	7829133	748528	547906	469249	459987	340464	487871	443647	523361	482606	384977	381477	182232	619180	468656	481015	345671	253126	209180
SIFT PREDICTION
Deleterious	9011	818	1530	680	427	581	610	734	306	669	197	131	358	500	592	367	141	220	150
Tolerated	29579	2817	4209	1816	1642	1699	2033	2378	1147	2468	675	547	1363	1699	1911	1049	565	988	573
%Deleterious	0.233506	0.225034	0.266597	0.272436	0.20638	0.254825	0.230798	0.235861	0.210599	0.213261	0.225917	0.193215	0.208019	0.227376	0.236516	0.259181	0.199717	0.182119	0.207469
